# Supplementary material for: Electrical Conductivity, Thermo-Mechanical Properties, and Cytotoxicity of Poly(3,4-Ethylenedioxythiophene):Poly(Styrene Sulfonate) (PEDOT:PSS)/Sulfonated Polyurethane Blends
Source: Materials (Basel). 2024 Sep 19;17(18):4602. doi: 10.3390/ma17184602 (PMC11433249; doi:10.3390/ma17184602)
Supplement: Supplementary file 1 [file materials-17-04602-s001.zip]

Archive with 1 entries (1 files):
- materials-3189515-supplementary.pdf
